# Supplementary material for: Local Administration of Minocycline Improves Nerve Regeneration in Two Rat Nerve Injury Models
Source: Int J Mol Sci. 2023 Jul 28;24(15):12085. doi: 10.3390/ijms241512085 (PMC10418394; doi:10.3390/ijms241512085)
Supplement: Supplementary file 1 [file ijms-24-12085-s001.zip]

Archive with 1 entries (1 files):
- ijms-2483001-supplementary.pdf
